# Supplementary material for: Sensors and Artificial Intelligence Methods and Algorithms for Human–Computer Intelligent Interaction: A Systematic Mapping Study
Source: Sensors (Basel). 2021 Dec 21;22(1):20. doi: 10.3390/s22010020 (PMC8747169; doi:10.3390/s22010020)
Supplement: Supplementary file 1 [file sensors-22-00020-s001.zip]

Archive with 1 entries (1 files):
- sensors-1488303-supplementary.pdf
